# Supplementary material for: Transposase-assisted target-site integration for efficient plant genome engineering
Source: Nature. 2024 Jun 26;631(8021):593–600. doi: 10.1038/s41586-024-07613-8 (PMC11254759; doi:10.1038/s41586-024-07613-8)
Supplement: Supplementary file 4 — PCR primers and guide RNA sequences used in this report. [file 41586_2024_7613_MOESM4_ESM.xlsx]

## Sheet: Oligonucleotide sequences
Supplemental Table 1. Oligonucleotide sequences used in this report
Figure	Experiment	Target	Forward sequence	Reverse sequence	Notes
Fig. 1b	mPing excision assay for the two-component system	donor mPing	ACGTGTCTTGTAGTTCCCGTCG	CAGTCTCAGAAGACCAAAGGGC
Fig. 1d	Targeted insertion assay for mPing insert into PDS3	mPing insert into PDS3	GTGCGACCTCCGCATTCTC	GAGAATGCGGAGGTCGCAC
Fig. 1d	Targeted insertion assay for mPing insert into PDS3	mPing insert into PDS3	CTCCGTTGTAGCATTAGCGCTG	GTGCGACCTCCGCATTCTC
Fig. 1d	Targeted insertion assay for mPing insert into PDS3	mPing insert into PDS3	TGCATTGCATTGACAGTTCATCAGG	GTGCGACCTCCGCATTCTC
Fig. 1d	Targeted insertion assay for mPing insert into PDS3	mPing insert into PDS3	CTCCGTTGTAGCATTAGCGCTG	GCAAGAGATCCGGTGAATGAAACG
Fig. 1d	PCR of endogenous gene control	AtADH1	GCAGAAACACGAAGTTCGTATCAAG	ACATGTTTGATTCCTCCGAGTGG
Fig. 2e	Primary PCR for Insertseq	mPing	GCAAGAGATCCGGTGAATGAAACG	CAGCTATGACCATGATTACGCCAA
Fig. 2e	Secondary PCR for Insertseq	mPing	ACGCTGACGAGTTTCACCAG	GGCCGCGAATTCACTAGTGAT
Fig. 2e	Tertiary PCR for Insertseq	mPing	AATGATACGGCGACCACCGAGATCTACACNNNNNNNNTCGTCGGCAGCGTCAGATGTGTATAAGAGACAGACGCTGACGAGTTTCACCAG	CAAGCAGAAGACGGCATACGAGATNNNNNNNNGTCTCGTGGGCTCGGAGATGTGTATAAGAGACAGGGCCGCGAATTCACTAGTGAT	index: NNNNNNNN
Fig. 3b,c	Targeted insertion assay for mPing insert into the upstream of ACT8	mPing insert into the upstream of ACT8	TGTTTCTCAAACAAGGATAATGTTGCC	GAGAATGCGGAGGTCGCAC
Fig. 3b,c	Targeted insertion assay for mPing insert into the upstream of ACT8	mPing insert into the upstream of ACT8	GTCAGGTGAATGTAGTAGACCCATG	TGCTTTGCTTAGTCTTGGAAACG
Fig. 3b,c	Targeted insertion assay for mPing insert into the upstream of ACT8	mPing insert into the upstream of ACT8	TGTTTCTCAAACAAGGATAATGTTGCC	GTGCGACCTCCGCATTCTC
Fig. 3b,c	Targeted insertion assay for mPing insert into the upstream of ACT8	mPing insert into the upstream of ACT8	GTCAGGTGAATGTAGTAGACCCATG	GCAAGAGATCCGGTGAATGAAACG
Fig. 3b,c	mPing excision assay for T1 individuals of fused vector	donor mPing	AAACACTGATAGTTTTGTTATATCTC	AAGGCAAGTCGAAGCTTGGC
Fig. 3b,c	mPing excision assay for T1 individuals of unfused vector	donor mPing	GGAGCTGGTTAAACATTGTCTTTGAC	AAGGCAAGTCGAAGCTTGGC
Fig. 3c	mPing excision assay for T1 individuals of HITI vector with mPing	donor HITI mPing	TCTAGCATTCGCCATTCAGGC	GCCTAATCATTCTAATCCTGGGACA	gRNA DNA sequence for cleavage of mPing from donor in HITI experiment: CTGTTAGGCCAGTCACAATG
Fig. 3c	Targeted insertion assay for mPing_HSEs insert into the upstream of ACT8	mPing_HSEs insert into the upstream of ACT8	TGTTTCTCAAACAAGGATAATGTTGCC	GAATGTTCTGGAAGGTCGCACG
Fig. 3c	Targeted insertion assay for mPing_HSEs insert into the upstream of ACT8	mPing_HSEs insert into the upstream of ACT8	GTCAGGTGAATGTAGTAGACCCATG	GTCAGCGTCGTTTCCAGAAAGT
Fig. 3c	Targeted insertion assay for mPing_HSEs insert into the upstream of ACT8	mPing_HSEs insert into the upstream of ACT8	TGTTTCTCAAACAAGGATAATGTTGCC	GTCAGCGTCGTTTCCAGAAAGT
Fig. 3c	Targeted insertion assay for mPing_HSEs insert into the upstream of ACT8	mPing_HSEs insert into the upstream of ACT8	GTCAGGTGAATGTAGTAGACCCATG	GAATGTTCTGGAAGGTCGCACG
Fig. 3c	mPing excision assay for T1 individuals of fused vector with mPing_HSEs	donor mPing_HSEs	CACGTGATCTCCTTGGATCCTCTAG	GCCTTGCAGCACATCCCCCTTT
Fig. 3c	Targeted insertion assay for mPing_bar or mPing_bar CDS insert into the upstream of ACT8	mPing_bar or mPing_bar CDS insert into the upstream of ACT8	TGTTTCTCAAACAAGGATAATGTTGCC	GAGAATGCGGAGGTCGCAC
Fig. 3c	Targeted insertion assay for mPing_bar or mPing_bar CDS insert into the upstream of ACT8	mPing_bar or mPing_bar CDS insert into the upstream of ACT8	GTCAGGTGAATGTAGTAGACCCATG	TGCTTTGCTTAGTCTTGGAAACG
Fig. 3c	Targeted insertion assay for mPing_bar or mPing_bar CDS insert into the upstream of ACT8	mPing_bar or mPing_bar CDS insert into the upstream of ACT8	TGTTTCTCAAACAAGGATAATGTTGCC	AGTGAAACCCCTCCACTGTG
Fig. 3c	Targeted insertion assay for mPing_bar or mPing_bar CDS insert into the upstream of ACT8	mPing_bar or mPing_bar CDS insert into the upstream of ACT8	GTCAGGTGAATGTAGTAGACCCATG	GCAAGAGATCCGGTGAATGAAACG
Fig. 3c	mPing excision assay for T1 individuals of fused vector with mPing_HSEs	donor mPing_bar or mPing_bar CDS	GGAGCTGGTTAAACATTGTCTTTGAC	AAGGCAAGTCGAAGCTTGGC
Fig. 3c	Targeted insertion assay for mPing_EPSPS insert into the upstream of ACT8	mPing_EPSPS insert into the upstream of ACT8	TGTTTCTCAAACAAGGATAATGTTGCC	TGTGCAAAGGCTTTGGTGGGTT
Fig. 3c	Targeted insertion assay for mPing_EPSPS insert into the upstream of ACT8	mPing_EPSPS insert into the upstream of ACT8	GTCAGGTGAATGTAGTAGACCCATG	CAGGGTGTTTGTAGATCCCCTCGA
Fig. 3c	Targeted insertion assay for mPing_EPSPS insert into the upstream of ACT8	mPing_EPSPS insert into the upstream of ACT8	TGTTTCTCAAACAAGGATAATGTTGCC	CAGGGTGTTTGTAGATCCCCTCGA
Fig. 3c	Targeted insertion assay for mPing_EPSPS insert into the upstream of ACT8	mPing_EPSPS insert into the upstream of ACT8	GTCAGGTGAATGTAGTAGACCCATG	TGTGCAAAGGCTTTGGTGGGTT
Fig. 3c	mPing excision assay for T1 individuals of unfused vector with mPing_EPSPS	donor mPing_EPSPS	TCGGCGTTCAATTTCTGGGGTT	AGGCAAGTGGTTTGGTGACTCGA
Fig. 4a	Amplify mPing donor and U6 promoter for In-Fusion (for vector of +mPing,+Cas9 control)	mPing donor and U6 promoter	TGCCTGCAGGTCGACTCTAGTGTTATATCTCCTTGGATCCTCTAG	TCATGTCGTGTGTCAGTTCCAATCACTACTTCGACTCTAGCTG	gRNA DNA sequence for DD20: GGAACTGACACACGACATGA
Fig. 4a	Amplify gRNA scaffold, U6 terminator, and Cas9 for In-Fusion (for vector of +mPing,+Cas9 control)	gRNA scaffold, U6 terminator, and Cas9	GGAACTGACACACGACATGAGTTTTAGAGCTAGAAATAGCAAGTT	GGTACCCGGGGATCCTCTAGCGTTGTCAATCAATTGGCAAGTC	gRNA DNA sequence for DD20: GGAACTGACACACGACATGA
Fig. 4a	Amplify mPing donor and U6 promoter for In-Fusion (for vector of +mPing,+ORF1,+ORF2-G4S-Cas9)	mPing donor and U6 promoter	TGCCTGCAGGTCGACTCTAGCCCGATCTAGTAACATAGATGACAC		gRNA DNA sequence for DD20: GGAACTGACACACGACATGA
Fig. 4a	Amplify gRNA scaffold, U6 terminator, and ORF1/ORF2-Cas9 for In-Fusion (for vector of +mPing,+ORF1,+ORF2-G4S-Cas9)	gRNA scaffold, U6 terminator, and ORF1/ORF2-Cas9	GGAACTGACACACGACATGAGTTTTAGAGCTAGAAATAGCAAGTT	GGTACCCGGGGATCCTCTAGCTATGACATGATTACGAATTCGCG	gRNA DNA sequence for DD20: GGAACTGACACACGACATGA
Fig. 4a	Amplify ORF2 for In-Fusion (for vector of +mPing,+ORF1,+ORF2-3XG4S-Cas9)	ORF2	ACACCATACATGAACACGCGTCACAATATGACTGGAGAAGGG	TCTTCTTCGGCGCCATACTTCCACCACCG
Fig. 4a	Amplify Cas9 for In-Fusion (for vector of +mPing,+ORF1,+ORF2-3XG4S-Cas9)	Cas9	AAGTATGGCGCCGAAGAAGAAGAGGAAGGTTGG	CCACCGCGTTCAGGTACGCGTCATGGGCATGGTGGTAATTGTTG
Fig. 4a	Amplify ORF1/ORF2 for In-Fusion (for vector of +mPing,+Cas9, +ORF1,+ORF2)	ORF1/ORF2-Cas9	CCATGGTTATACTAGGAGCGCTAGTTCGTGAGTAG	TATCCTGATCACTAGCTATGACATGATTACGAATTCGCG
Fig. 4a	Amplify mPing_HSEs for In-Fusion (for vector of +mPing_HSEs,+Cas9, +ORF1,+ORF2)	mPing_HSEs	CGGCAGCGTGAAGCTCACGTGATCTCCTTGGATCCTCT	AGGCAAGTCGAAGCTTGGCACTGGCCGTCGTTT
Fig. 4a	Amplify ORF1/ORF2 for In-Fusion (for vector of +mPing_HSEs,+Cas9, +ORF1,+ORF2)	mPing_HSEs	CCATGGTTATACTAGGAGCGCTAGTTCGTGAGTAG	TATCCTGATCACTAGCTATGACATGATTACGAATTCGCG
Fig. 4a	Amplify mPing_bar for In-Fusion (for vector of +mPing_bar,+Cas9, +ORF1,+ORF2, with 2nd bar in transgene)	mPing_bar	TTCTGCATTTGTTTAACCACGTGGA	GTGAGCTTCACGCTGCCG
Fig. 4a	Amplify mPing_bar for In-Fusion (for vector of +mPing_bar,+Cas9, +ORF1,+ORF2, with 2nd bar in transgene)	mPing_bar	TGCGGCAGCGTGAAGCTCACGTGCTTATCTCCTTGGATCCTCTAGA	TTTCCCGCCTTCAGTTTAGGCCTTCAGTTTGGGGGACT
Fig. 4a	Amplify mPing_bar for In-Fusion (for vector of +mPing_bar,+Cas9, +ORF1,+ORF2)	mPing_bar	CATTTGTTTAACCACGTGCTTATCTCCTTGGATCCTCTAGA	CGCCTTCAGTTTAGGCCTTCAGTTTGGGGGACT
Fig. 4b	mPing excision assay in soy for the Cas9 only control vector	donor mPing	CTTGTCCAGATAGCCCAGTAGC	AAGGCAAGTCGAAGCTTGGC
Fig. 4b	mPing excision assay in soy for fused ORF2-G4S-Cas9 vector	donor mPing	ACGTGTCTTGTAGTTCCCGTCG	CAGTCTCAGAAGACCAAAGGGC
Fig. 4b	mPing excision assay in soy for fused ORF2-3XG4S-Cas9 vector	donor mPing	CTTGTCCAGATAGCCCAGTAGC	AAGGCAAGTCGAAGCTTGGC
Fig. 4b	mPing excision assay in soy for unfused vector	donor mPing	CTTGTCCAGATAGCCCAGTAGC	AAGGCAAGTCGAAGCTTGGC
Fig. 4b	mPing excision assay in soy for unfused vector, mPing_HSEs	mPing_HSEs	CTTGTCCAGATAGCCCAGTAGC	AAGGCAAGTCGAAGCTTGGC
Fig. 4b	mPing excision assay in soy for unfused vector, mPing_bar, with 2nd bar in transgene	mPing_bar	CTTGTCCAGATAGCCCAGTAGC	AAGGCAAGTCGAAGCTTGGC
Fig. 4b	mPing excision assay in soy for unfused vector, mPing_bar	mPing_bar	TCGGTCCAATAGACGACGTC	AAGGCAAGTCGAAGCTTGGC
Fig. 4b	Mutation detection	DD20 in soy	CTTTCAAAGGCTACACAAAAGC	AGTCATAACAACCCTTGTCAAC
Fig. 4b	Targeted insertion assay for mPing insert into the DD20	mPing insert in DD20	GAGATAGGGTGTATTCATGTGTAGACG	CACTCTGTTACCGAGGACTTGG
Fig. 4b	Targeted insertion assay for mPing insert into the DD20	mPing insert in DD20	TGAGACGAACACACACCTAATCATG	GTGCGACCTCCGCATTCTC
Fig. 4b	Targeted insertion assay for mPing insert into the DD20	mPing insert in DD20	GAGATAGGGTGTATTCATGTGTAGACG	TGCTTTGCTTAGTCTTGGAAACG
Fig. 4b	Targeted insertion assay for mPing insert into the DD20	mPing insert in DD20	AAGACCTCTGGTTCCATTTCACTC	CACTCTGTTACCGAGGACTTGG
Fig. 4b	Targeted insertion assay for mPing_HSEs insert into the DD20	mPing_HSEs insert into the DD20	GAGATAGGGTGTATTCATGTGTAGACG	GGTGAATGTTCAAGAATCGGCCT
Fig. 4b	Targeted insertion assay for mPing_HSEs insert into the DD20	mPing_HSEs insert into the DD20	AAGACCTCTGGTTCCATTTCACTC	ACCTTCCAGAACATTCTCCCG
Fig. 4b	Targeted insertion assay for mPing_HSEs insert into the DD20	mPing_HSEs insert into the DD20	GAGATAGGGTGTATTCATGTGTAGACG	ACCTTCCAGAACATTCTCCCG
Fig. 4b	Targeted insertion assay for mPing_HSEs insert into the DD20	mPing_HSEs insert into the DD20	AAGACCTCTGGTTCCATTTCACTC	AGGAACTTTCTGGAAACGACGC
Fig. 4b	Targeted insertion assay for mPing_bar insert into the DD20	mPing_bar insert into the DD20	GAGATAGGGTGTATTCATGTGTAGACG	CACTCTGTTACCGAGGACTTGG
Fig. 4b	Targeted insertion assay for mPing_bar insert into the DD20	mPing_bar insert into the DD20	AAGACCTCTGGTTCCATTTCACTC	TGCTTTGCTTAGTCTTGGAAACG
Fig. 4b	Targeted insertion assay for mPing_bar insert into the DD20	mPing_bar insert into the DD20	GAGATAGGGTGTATTCATGTGTAGACG	TGCTTTGCTTAGTCTTGGAAACG
Fig. 4b	Targeted insertion assay for mPing_bar insert into the DD20	mPing_bar insert into the DD20	AAGACCTCTGGTTCCATTTCACTC	CACTCTGTTACCGAGGACTTGG
Fig. 4d	Primary PCR for Insertseq	mPing	GCAAGAGATCCGGTGAATGAAACG	CAGCTATGACCATGATTACGCCAA
Fig. 4d	Secondary PCR for Insertseq	mPing	ACGCTGACGAGTTTCACCAG	GGCCGCGAATTCACTAGTGAT
Fig. 4d	Tertiary PCR for Insertseq	mPing	AATGATACGGCGACCACCGAGATCTACACNNNNNNNNTCGTCGGCAGCGTCAGATGTGTATAAGAGACAGACGCTGACGAGTTTCACCAG	CAAGCAGAAGACGGCATACGAGATNNNNNNNNGTCTCGTGGGCTCGGAGATGTGTATAAGAGACAGGGCCGCGAATTCACTAGTGAT	index: NNNNNNNN
Extended Data Fig. 2a	Amplify Pong ORF1 for In-Fusion reaction	Pong ORF1	TGAGATAAACCAATACCATGTTAGAGAGCG	GCCAGTGCCAAGCTTGCATG
Extended Data Fig. 2a	Amplify Pong ORF2 for In-Fusion reaction	Pong ORF2	CATGCAAGCTTGGCACTGGC	CTATGACATGATTACGAATTCGCGATC
Extended Data Fig. 2a	Amplify Cas9 and add G4S flexible linker on N terminus of Cas9	Cas9	GGCGGGGGAGGTAGCGCTCCGAAGAAGAAGAGGAAGGTTG	TCACTTCTTCTTCTTCGCCTGCC
Extended Data Fig. 2a	Amplify Cas9 and add G4S flexible linker on C terminus of Cas9	Cas9	ATGGCTCCGAAGAAGAAGAGGAAG	GCTACCTCCCCCGCCCTTCTTCTTCTTCGCCTGCCC
Extended Data Fig. 2a	Amplify Cas9 Nickase and add G4S flexible linker on N terminus of Cas9 Nickase	Cas9 Nickase	GGCGGGGGAGGTAGCGCTCCGAAGAAGAAGAGGAAGGTTG	TCAAACCTTCCTCTTCTTCTTAGGATCAG
Extended Data Fig. 2a	Amplify Cas9 Nickase and add G4S flexible linker on N terminus of Cas9 Nickase	Cas9 Nickase	ATGGCTCCGAAGAAGAAGAGGAAG	GCTACCTCCCCCGCCAACCTTCCTCTTCTTCTTAGGATCAGC
Extended Data Fig. 2a	Amplify dCas9 and add G4S flexible linker on N terminus of dCas9	dCas9	GGCGGGGGAGGTAGCGCTCCGAAGAAGAAGAGGAAGGTTG	TCAAACCTTCCTCTTCTTCTTAGGATCAG
Extended Data Fig. 2a	Amplify dCas9 and add G4S flexible linker on N terminus of dCas9	dCas9	ATGGCTCCGAAGAAGAAGAGGAAG	GCTACCTCCCCCGCCAACCTTCCTCTTCTTCTTAGGATCAGC
Extended Data Fig. 2a	Amplify G4S-Cas9 for In-Fusion into ORF1	G4S-Cas9	AAAGTTATTTGCTGACGGCGGGGGAGGTAGCGC	AAGAAAGCTGGGTCATCACTTCTTCTTCTTCGCCTGCCC
Extended Data Fig. 2a	Amplify G4S-Cas9 for In-Fusion into ORF2	G4S-Cas9	TAGAACTGGAAATTATGGCGGGGGAGGTAGCGC	TTAGAATGTCAATTATCACTTCTTCTTCTTCGCCTGCCC
Extended Data Fig. 2a	Amplify Cas9-G4S for In-Fusion into ORF1	Cas9-G4S	AAGCAGGCTTCCATGGCTCCGAAGAAGAAGAGGAAGG	GGCGACGGATCCATGCTACCTCCCCCGCCCTTC
Extended Data Fig. 2a	Amplify Cas9-G4S for In-Fusion into ORF2	Cas9-G4S	CCTTCAAACGGCGCGATGGCTCCGAAGAAGAAGAGGA	ACTCTGCATGGCGCGGCTACCTCCCCCGCCCTT
Extended Data Fig. 2a	Amplify G4S-Cas9 Nickase for In-Fusion into ORF1	G4S-Cas9 Nickase	AAAGTTATTTGCTGACGGCGGGGGAGGTAGCGC	AAGAAAGCTGGGTCATCAAACCTTCCTCTTCTTCTTAGG
Extended Data Fig. 2a	Amplify G4S-Cas9 Nickase for In-Fusion into ORF2	G4S-Cas9 Nickase	TAGAACTGGAAATTATGGCGGGGGAGGTAGCGC	TTAGAATGTCAATTATCAAACCTTCCTCTTCTTCTTAGG
Extended Data Fig. 2a	Amplify Cas9 Nickase-G4S for In-Fusion into ORF1	Cas9 Nickase-G4S	AAGCAGGCTTCCATGGCTCCGAAGAAGAAGAGGAAGG	GGCGACGGATCCATGCTACCTCCCCCGCCAACC
Extended Data Fig. 2a	Amplify Cas9 Nickase-G4S for In-Fusion into ORF2	Cas9 Nickase-G4S	CCTTCAAACGGCGCGATGGCTCCGAAGAAGAAGAGG	ACTCTGCATGGCGCGGCTACCTCCCCCGCCAAC
Extended Data Fig. 2a	Amplify G4S-dCas9 for In-Fusion into ORF1	G4S-dCas9	AAAGTTATTTGCTGACGGCGGGGGAGGTAGCGC	AAGAAAGCTGGGTCATCAAACCTTCCTCTTCTTCTTAGG
Extended Data Fig. 2a	Amplify G4S-dCas9 for In-Fusion into ORF2	G4S-dCas9	TAGAACTGGAAATTATGGCGGGGGAGGTAGCGC	TTAGAATGTCAATTATCAAACCTTCCTCTTCTTCTTAGG
Extended Data Fig. 2a	Amplify dCas9-G4S for In-Fusion into ORF1	dCas9-G4S	AAGCAGGCTTCCATGGCTCCGAAGAAGAAGAGGAAGG	GGCGACGGATCCATGCTACCTCCCCCGCCAACC
Extended Data Fig. 2a	Amplify dCas9-G4S for In-Fusion into ORF2	dCas9-G4S	CCTTCAAACGGCGCGATGGCTCCGAAGAAGAAGAGG	ACTCTGCATGGCGCGGCTACCTCCCCCGCCAAC
Extended Data Fig. 2a	Oligos for Golden Gate reaction	gRNA to PDS3	ATTGCCAGCCATGGTCGGCGGTC	AAACGACCGCCGACCATGGCTGG	gRNA DNA sequence for PDS3: GCCAGCCATGGTCGGCGGTC
Extended Data Fig. 2a	Oligos for Golden Gate reaction	gRNA to ADH1	ATTGCTTCATGGCCGAAGATACG	AAACCGTATCTTCGGCCATGAAG	gRNA DNA sequence for ADH1: GCTTCATGGCCGAAGATACG
Extended Data Fig. 2a	Oligos for Golden Gate reaction	gRNA to upstream of ACT8	ATTGTTACAGGAGTAGTTCATCG	AAACCGATGAACTACTCCTGTAA	gRNA DNA sequence for the upstream of ACT8: GTTACAGGAGTAGTTCATCG
Extended Data Fig. 2c	mPing excision assay for the two-component system	donor mPing	ACGTGTCTTGTAGTTCCCGTCG	CAGTCTCAGAAGACCAAAGGGC
Extended Data Fig. 3a	HRM analysis	PDS3	CAATAGCCTACTTGCCTGCT	GCTGACATGGCCAGAGAAA
Extended Data Fig. 3a	HRM analysis	ADH1	TGATTCCACAGGGACAAACA	CACATGATCTCCTGGCTGAA
Extended Data Fig. 3a	HRM analysis	upstream of ACT8	AGCTAATAGATGGAAACTTATCG	AACAATTTGACAACAACACA
Extended Data Fig. 4a	Targeted insertion assay for mPing insert into PDS3	mPing insert into PDS3	GCAATAAACACCTCGTCGGTCAC	GAGAATGCGGAGGTCGCAC
Extended Data Fig. 4a	Targeted insertion assay for mPing insert into PDS3	mPing insert into PDS3	AGGAACACTCCATGATTTTTGCTATGC	CGTTTCATTCACCGGATCTCTTGC
Extended Data Fig. 4a	Targeted insertion assay for mPing insert into PDS3	mPing insert into PDS3	GCAATAAACACCTCGTCGGTCAC	CGTTTCATTCACCGGATCTCTTGC
Extended Data Fig. 4a	Targeted insertion assay for mPing insert into PDS3	mPing insert into PDS3	AGGAACACTCCATGATTTTTGCTATGC	GAGAATGCGGAGGTCGCAC
Extended Data Fig. 5b	mPing excision assay for the two-component system	donor mPing	ACGTGTCTTGTAGTTCCCGTCG	CAGTCTCAGAAGACCAAAGGGC
Extended Data Fig. 5e	Targeted insertion assay for mPing insert into ADH1	mPing insert into ADH1	GCAGAAACACGAAGTTCGTATCAAG	CACTCTGTTACCGAGGACTTGG
Extended Data Fig. 5e	Targeted insertion assay for mPing insert into ADH1	mPing insert into ADH1	ACATGTTTGATTCCTCCGAGTGG	AGTGAAACCCCTCCACTGTG
Extended Data Fig. 5e	Targeted insertion assay for mPing insert into ADH1	mPing insert into ADH1	GCAGAAACACGAAGTTCGTATCAAG	AGTGAAACCCCTCCACTGTG
Extended Data Fig. 5e	Targeted insertion assay for mPing insert into ADH1	mPing insert into ADH1	ACATGTTTGATTCCTCCGAGTGG	CACTCTGTTACCGAGGACTTGG
Extended Data Fig. 5f	Targeted insertion assay for mPing insert into the upstream of ACT8	mPing insert into the upstream of ACT8	TGTTTCTCAAACAAGGATAATGTTGCC	GAGAATGCGGAGGTCGCAC
Extended Data Fig. 5f	Targeted insertion assay for mPing insert into the upstream of ACT8	mPing insert into the upstream of ACT8	GTCAGGTGAATGTAGTAGACCCATG	TGCTTTGCTTAGTCTTGGAAACG
Extended Data Fig. 5f	Targeted insertion assay for mPing insert into the upstream of ACT8	mPing insert into the upstream of ACT8	TGTTTCTCAAACAAGGATAATGTTGCC	GTGCGACCTCCGCATTCTC
Extended Data Fig. 5f	Targeted insertion assay for mPing insert into the upstream of ACT8	mPing insert into the upstream of ACT8	GTCAGGTGAATGTAGTAGACCCATG	GCAAGAGATCCGGTGAATGAAACG
Extended Data Fig. 7a	Methylation Analysis	ADH1 target site	TGTTTAYTTYTGGGAAGYTAAGGTAGAG	RAARATCARTCACTCCTTCTCCAAC
Extended Data Fig. 7a	Methylation Analysis	mPing insert into ADH1	TGTTTAYTTYTGGGAAGYTAAGGTAGAG	AAATCTTTTATRAAACAATCCCCACA
Extended Data Fig. 7b	Amplify mPing donor for In-Fusion	mPing donor	AAACACTGATAGTTTTTCCCGATCTAGTAACATAGATGAC	TCCCGCCTTCAGTTTCCCAGATTAGCCTTTTCAATTTCAG
Extended Data Fig. 7c	Targeted insertion assay for mPing insert into PDS3	mPing insert into PDS3	GTGCGACCTCCGCATTCTC	GAGAATGCGGAGGTCGCAC
Extended Data Fig. 7c	Targeted insertion assay for mPing insert into PDS3	mPing insert into PDS3	CTCCGTTGTAGCATTAGCGCTG	GTGCGACCTCCGCATTCTC
Extended Data Fig. 7c	Targeted insertion assay for mPing insert into PDS3	mPing insert into PDS3	TGCATTGCATTGACAGTTCATCAGG	GTGCGACCTCCGCATTCTC
Extended Data Fig. 7c	Targeted insertion assay for mPing insert into PDS3	mPing insert into PDS3	CTCCGTTGTAGCATTAGCGCTG	GCAAGAGATCCGGTGAATGAAACG
Extended Data Fig. 8b	mPing excision assay for mPing_HSEs	mPing_HSEs donor	CACGTGATCTCCTTGGATCCTCTAG	AAGGCAAGTCGAAGCTTGGC
Extended Data Fig. 8c	Targeted insertion assay for mPing_HSEs insert into the upstream of ACT8	mPing insert into the upstream of ACT8	TGTTTCTCAAACAAGGATAATGTTGCC	AGGAACTTTCTGGAAACGACGC
Extended Data Fig. 8c	Targeted insertion assay for mPing_HSEs insert into the upstream of ACT8	mPing insert into the upstream of ACT8	GTCAGGTGAATGTAGTAGACCCATG	AGGAACTTTCTGGAAACGACGC
Extended Data Fig. 8e	Targeted insertion assay for mPing_HSEs insert into the upstream of ACT8	mPing insert into the upstream of ACT8	GTCAGGTGAATGTAGTAGACCCATG	ATTGCACGGCTACCCAAA
Extended Data Fig. 9a	mPing excision assay for T1 individuals of unfused vector	mPing_bar and mPing_bar CDS donors	GGAGCTGGTTAAACATTGTCTTTGAC	AAGGCAAGTCGAAGCTTGGC
Extended Data Fig. 9c	Targeted insertion assay for mPing insert into the upstream of ACT8	mPing insert into the upstream of ACT8	TGTTTCTCAAACAAGGATAATGTTGCC	GACCGTGCTTGTCTCGATGT
Extended Data Fig. 9c	Targeted insertion assay for mPing insert into the upstream of ACT8	mPing insert into the upstream of ACT8	GTCAGGTGAATGTAGTAGACCCATG	GACCGTGCTTGTCTCGATGT
Extended Data Fig. 10a	Targeted insertion assay	mPing_bar in upstream of ACT8	GTCAGGTGAATGTAGTAGACCCATG	GATACAAGTTGCTGGGATCATTTG
Extended Data Fig. 11a	Targeted insertion assay	mPing_bar CSD in upstream of ACT8	GTCAGGTGAATGTAGTAGACCCATG	GATACAAGTTGCTGGGATCATTTG
Extended Data Fig. 12b	Genotyping of soy transgene-PCR1	mPing donor	TCGGTCCAATAGACGACGTC	AAGGCAAGTCGAAGCTTGGC
Extended Data Fig. 12b	Genotyping of soy transgene-PCR2	mPing donor	TCGGTCCAATAGACGACGTC	AACTGGCATGACGTGGGTTT
Extended Data Fig. 12b	Genotyping of soy transgene-PCR3	mPing donor	GTCCAGTCGTAGGCGTTGC	AAGGCAAGTCGAAGCTTGGC
Extended Data Fig. 12b	Genotyping of soy transgene-PCR4	ORF1	CGAAAATCGGCGAAGATTGCGG	GCTCAGATCTGTTAGCAACTGCC
Extended Data Fig. 12b	Genotyping of soy transgene-PCR5	ORF2	GCCAGCTGCTGACAAGAAGTAC	GCTGTAGTCTCTCCTATCTTCAGATATTCATC
Extended Data Fig. 12b	Genotyping of soy transgene-PCR6	Cas9	TTGCCAATTTTCAGCTCCACCG	CAGATGGTAGATCGTAGGGTACTTCTC
Extended Data Fig. 12b	Genotyping of soy transgene-endogenous gene control	GmLe1	AACGACGTCTTGGGATTTGG	GTGTGGCAAATTGGAAGCAA
